# Supplementary material for: High-throughput identification of genes influencing the competitive ability to obtain nutrients and performance of biocontrol in Pseudomonas putida JBC17
Source: Sci Rep. 2022 Jan 18;12:872. doi: 10.1038/s41598-022-04858-z (PMC8766522; doi:10.1038/s41598-022-04858-z)
Supplement: Supplementary file 2 — Supplementary Information 2. [file 41598_2022_4858_MOESM2_ESM.xlsx]

## Sheet: Mutation- Locus and genes
Supplementary Table S2. Genes and Tn insertion locus of Pseudomonas putida JBC17 that showed changes in inhibition potential of conidia germination
No.	Mutnat name	Gene name	Expected function (product)	NCBI Protein ID	Gene size (bp)	Gene complement (GenBank: CP029693.1)	Tn Locus	Sequences and Tn insertion site ( _ : insertion site)
1	Tn01-F4	FAA1	AMP-binding acetyl-CoA synthetase	AWY39168.1	1698	965615..967312	966118	ctactcgaatacaaccttgctgccgctcgcatcccacgcttcgatctggttctgatacagctcctcgatcagattgcggcgaatcttcagggtcggtgtcagcaatgcattggtgacggtccagggttctgcgacaaccaccaggcaacccaattgctcatgggactcgaactgggcattgacctcggccaggaacacctcaagctcggtggccaccttgtcgcggccttccgccgtggcgagcgcggcgcgggtatcaggcgagacgttgatcaacgccagtggctgcgccaggccaacgcccgtcacgcaggaggcctcgacgcgcgggtggttgcccagtttggcctcgatcggcaccggcgccacgtacttgcccttggcggtcttgaacaactc…
2	Tn01-H6	ppx	exopolyphosphatase	AWY41847.1	1503	4030950..4032452	4031179	atgccgcaatcccaagccaagaatctgtccctgatctccggaatcgacctgggctccaacagctttcacatggtcgtggccaaggcccagaacggcgaaatccgtattctcgaacgtctcggggaaaaggttcagctggctgccggcatcgacgaagaacgtcacttgagcgaagaatccatgcagcgcgggctcgactgcctgaagcgcttcgcccaactgatcaacgg_catgccgcccggcgccgtgcgaatcgtgggtaccaacgccctgcgtgaagcgcgaaaccgcgctgaattcatccaccgcgccgaagaaatcctcggccatccggtggaagtcatctccggtcgtgaagaggcgcgcctgatctacctcggcgtatcccacacccttgc…
3	Tn02-D3	-	hypothetical protein	-	193	2426655..2426847	2426841	ttgattcagttgttaaagagcggttggttaagatctttcgtctcaaccgaggcgcgcattctacagcagcctcatttactgtcaagtgattattttcagaagttttcaaggaatccttaacaacttcaaccacttgcgctgtcgatctctcgtcagcgggaggcgaattctacagcgttactcactg_ctgtca
4	Tn02-F8	-	Intergenic region (no promoter in the region)	-	-	-	5772152	ctggatcgtagtccctgt_aggagcgagcctgctcgcgatggacgtcaacgataacactgggggcctgacaccccgcggtgttttcgagaccatcgcgagcaggctcgctcctacagttgtttcggtga
5	Tn04-B10	FliH	flagellar assembly protein FliH	AWY40685.1	783	2737097..2737879	2737793	tcaaggcgcatcgggaatgtccgccgccgcaggcttgctgtcgatcggcaggtccagggtcacgtcggcctcggcagggtgcagggcctgttcgtggagttggtcgaacaacttgtccatcacccgcacgacccgggtttccacggtggcatcgatccggctgtgctcggtctcgacccggcaaccgccgggcaatagcgactcgtcctcgacgatgcgccaggtttcttcatggcgctcgcgcagggctttgacctgggcgaaatcctgcggattgatgtacagccgcacgttgtccacgcccagcggcaggagcttgagggcttcgcgcatgacgtgctcgatctggctcgaatcgatggccagttcgcgctggatcacctggcgggtgatgtgctg…
6	Tn04-H1	FliR	flagellar type III secretion system protein FliR	AWY40673.1	786	2726767..2727552	2727056	tcagctcgccctcgccagttcgcgtaaaaactgcagggcctcggtggccagcggttgatactgattgagaatgtccgccagaccgacccacatgatgaacatgccgagcaccagggtcagcgggaagccgatggagaaaatgttcaattgcggcgccgcccgggtcatcacgccaaacgcgatgttgaccaccagcagcgcggtgatcgccggcagcaccagtaccagcgccgcacccagcacccaacccagcttgccggccagctcccagtagtggttggtcatcagcc_cactgcccaccggcagcgtggtgaagctctcggtgagcacctcgaacaccaccagatggccattcatcgccaggaacatcagggtcaccagcatggtgaagaactgcc…
7	Tn05-B7	CysM	cysteine synthase CysM	AWY40744.1	903	2800511..2801413	2800779	tcagttgggcgcgtcgaaaatgccggtcgacaggtaacggtcgccacggtcgcaaatgatcgcgacgatcaccgcgttttcaacttctttggccagacgcaacatcccggccacggcaccgcccgaggaaacaccgcagaagatgccttcttcgcgtgccagacgacgggtcacgtcttcggcttcgctttgcgccatgtcgacgatacggtccacacgatcggcctgatagatcttcggcaggtattcctgcggccagcgacggatgc_ccgggatcgccgaaccttccatgggctgcagaccgatgatctgcacgttttcgttctgctctttcaagtagcgcgaaacgcccatgatggtaccggtggtgcccatggagctgacgaaatgggtgatgg…
8	Tn08-B7	-	Hypothetical Protein	AWY41799.1	363	3981845..3982207	3982065	tcaggcgatgtttgacgcatcggcgtcgcgttgaactatgtatctaccacaggctatcgaatcatttgcagacagcccggcaaatacagggcgtgcagaatcgagagcggaaccctgcacgaaggccgagccgctattgtgaatcggttctatattgattggagtaaccgtaatgggtgtgccatcgacgccgtccagaataacggacggggatgagccct_tcgccggggaagcggagattgccgacaggcccttggccgcgaaggcccgggtgtcgaccagaaggtcgccatggatgtgataagcatgcaaaccgttctgcgcagagcaggcggtgacgccgattatcggcaggcgagacat
9	Tn08-F8	yrbB	STAS domain-containing protein	AWY42800.1	306	5135025..5135330	5135097	atgagcgagtcggcggtcctgatggacaacgccggcgagctgcggctgagtggcgtactgaactatcgtaccg_gccctggcctgcgcgagcaggggcaggcgttgatcaaggcgagcaacgctgcggcactggtggttgattgttccggcgtgacgaagtccagcagcgtcgggctctcgttgttgctgtgtttcatgcgtgatgcacaagcggccggtaaggcgctgaccatccgcgggatgccggaagaaatgcgcgaaatcgccgaagtcagtgagctgaccgagctgttgtcgcatccctga
10	Tn09-B3	YtcJ	amidohydrolase	AWY43925.1	1839	6391055..6392893	6391731	atgaacgccgatctgattttgttcaatggccagttccataccgttgaccgggaaaacccgctcgccagcgccgtggccattcgcgaaggccgcttcgtggccgttggcagcgatgccgaagccatggcgctgcgtggttcgggcacccaggtgatcgacctcaagggccgctgcgtgattcccggcctcaacgactcgcacctgcacctgatccgtggcggcctgaactacaacctggagctgcgttgggaaggtgtgccgtcgctggccgatgcgctgcgcatgctcaaggagcaggcggaccgtacgccgaccccgcagtgggtgagggtggtcggtggctggaacgaattccagtttgccgaaaaacgcatgccgacccttgaagaactcaaccag…
11	Tn09-D3	aroA	3-phosphoshikimate 1-carboxyvinyltransferase	AWY43530.1	2244	5952498..5954741	5953821	gtggttgatgtcacttcactgcaatccgccgaacctatgatcggacgcctggtggtggtcggtctggggttgatcggcggttcgtttgccaagggtttgcgtgaaagcggcttgtgccgcgaagtggtcggggtcgatctcgattcgcagtcgcgcaaactggcggttgaattgggtgtggtggatcgctgcgaggaggacctggttgctgcttgtcagggagcggacgtcattcagttggccgtgcctatcctcgcgatggaaaaagtgcttgcgcgactggcaggcatggatctgggcggcgcgatcctgacggatgtaggcagcgccaagggcaatgtcgtgcgtgccgctaccgaggcttttggcggtatgccgtcgagttttgtgcctgggcat…
12	Tn11-D10	CirA	TonB-dependent receptor	AWY39790.1	2133	1697545..1699677	1697557	atgaaacacgtcc_ctttactggccagcctgttcggctgcctgtccgttaacgcctgggctcaagccaccatcgacctcgcgcccatcaccgtcgatggcgagcaagacgccgaacccggcctcaacctcgaccaatcaagcggcatggcctcgcgattgggcctgagcgtgcgggaaaccccggcctcggtggccatcgccaaccgcaacgacatcgagcgccacggtgcgcagaatttccaggacgccgccaacacccttccgggcgtcaacgccagtgcaccgccgggcttcggtggtttcgtctcgtaccggggtttcaccagcagccagatcacccagatgttcaacggcgtcaatgtctccggtggtctcgcccggccagtggatgcgtggat…
13	Tn13-C2	YCII	YciI family protein	AWY40840.1	345	2910556..2910900	2910660	tcagacattcaacgttcgaacggggcgcacttcgacgctgccgacccgcgccgccgggatgtcacccgcgacctggatggcttcgttcagatccttggcatcga_tcaggtagaagccggccaattgctccttggtttcggcaaacggaccgtcaatgatcgacaacttgccgttgcgcatgcgcacggtggtggcggtctgcaccgactgcagcgcctcggcggcgatcatccggccactgccctggaccgactcggcataggccatgcactcctcgtcgttggggctttccggcagcgaatgcagcaggcgctcatcgctgtagaccaggcataaatatttcat
14	Tn15-F5	dgdA-3	aminotransferase class III-fold pyridoxal phosphate-dependent enzyme	AWY44056.1	1278	6535186..6536463	6535484	tcagatggcgctcagcgcctggtccagtgtgtctacgaacaggtcggcgtgttcacggccgaacaccagcggcgggcgcagtttgaggatgttgtcgccggcgccgatcttgctgatcagcacgccgttatcgcgcatgtcgttgaccaccttgcgcgcttccaggccggcgggctccttgctggcgtgatcgcgcaccagttccatggcgaagaacagtcccttgccgcgcacatcaccgatgatcgaatgcttgtcggccagcgcctgcaaacgctgctgcacataggcgccgacgc_cttgcgcgttttgcagcagttgccgctcttcaatttcgtccagcaccgccatgcccaccgcagccgccaccggcgagccaccgaaggtgttgaaataca…
15	Tn15-H2	prop-7	proline/betaine transporter	AWY42106.1	1299	4311705..4313003	4312510	atgaccccagcgccctcgagtatcgcgcagccaaccccctccgcacgcccgctgacccgcagcgactacaagaccctctcgctgtccgctctgggcggtgcgctggagttctacgacttcatcatcttcgtgttcttcgccacggtggtgggcaagctgttcttcccggcggacatgcccgagtggctgcgcctgatgcaaaccttcggcatcttcgccgccggttacctggcgcggccgctgggcggcatcgtgatggcgcacttcggtgacctgttgggacgcaagaagatgttcaccctgagcattttcatgatggccgtaccgaccctgatcatgggcatgctgccgacctatgcgcagatcggcatgtgggcgccgatcctgttgctgctgatg…
16	Tn17-C8	lppL	Lipopeptide precursor	AWY41879.1	171	4065243..4065413	4065339	atgaagcgcctgatctcttcccttgctgcgctcctcgcggttgcctgccttgtgtcggcctgcggtcaaaaaggcccgctgtacctgccagacgaag_accaggaccctgcggcgcaagcccagtcctcgcaaaagccatccaaggctcacaagcacgacgtctaccaataa
17	Tn18-C1	pepP	Xaa-Pro aminopeptidase	AWY41832.1	1335	4016618..4017952	4017556	tcatgctgcttgcgtccttgcctgggccatcagggcctcgatttcggcaaccgttttcggcacgcctttggtcaggatttcacaaccgcttttggtgaccactacgtcgtcctcgatgcgcacaccaatgccgcgccatttcttcgccacgttctggttgttcgccgcgatatagatgcccggctccacggtcagcgccatgcccacttccagcacccgccattcgccgccgacccggtattcacccacgtcatgcacgtccatgcccagccagtgtccggcgcggtgcatgtaaaacgccttgtaggcttcgctggcgatcaactcatcgacgtcgccctgcaacagacccaactccaccagtccactggtgatcactcggaccgtggcctcgtgggc…
18	Tn18-D10	argG	Argininosuccinate synthase	AWY41011.1	1218	3098357..3099574	3098357	t_cagaacagtttccggcccttgtttgcagcaatacgcatgcgcaaggcgttgagcttgatgaagcccgccgcatcggcctggttgtaggcgccgccatcttcttcgaaggtcgcgatgttggcgtcgaacaaagaatcgtcggacttgcggccggtgacaatcacattgcccttgtacagcttcaggcgtacgacaccattcacgttcacttgggaagcgtcgatcatctgttgcagcatcagacgctcagggctccaccagtagccggtgtagatcaggctggcgtacttcggcatcagctcatccttgaggtgagccacttcgcggtccagggtgatcgattcgatcgcacggtgggcacgcagcatgatggtgccgcccggggtttcgtagcagc…
19	Tn19-E7	serA	D-3-phosphoglycerate dehydrogenase	AWY41779.1	1230	3962380..3963609	3962540	atgagcaagacttctctcgataagagcaagatcaagttccttcttctcgaaggcgtccaccaatcggctgtcgacgtcctcaaggcggcgggctacaccagcatcgagtacctcacaggttctctgccggaagcccagctcaaggaaaagatcgctgatgc_tcacttcatcggcattcgctcccgcactcagctgaccgaagagatcttcgatcacgccaagaagctcgtggctgtagggtgtttctgcatcggcaccaaccaggtcgatctggacgcggcccgcgagcgcggtatcgccgtgttcaacgccccgtactccaacacccgctccgtggccgagctggtactggccgaagcgatcctgttgctgcgcggcatccctgagaagaacgcttc…
20	Tn20-B11	ctpA	tail-specific protease	AWY40542.1	2115	2579775..2581889	2581086	atgcgttatcaattgtccccgcgtcgaatcaacatgaagcgtttgttccccagcactgccctcgcccttttcatcggtatcggcatgctgccgttgtcgagcaactcctttgcagccaacagttgggacaagctccagcccgatcgtgacgaagtcatcgccagtctgaatgtcgtggaactgctcaagcgccaccactacagcaagccgcccctcgatgacgcgcgctcggtgatcatctatgacagctacctgaaattgctcgatccgtcgcgcagctatttcatggccagcgacatcgccgaattcgacaagtggaaaacccagttcgacgacttcctcaaaagcggcgacctcaacgccgggttcaccatctacaagcgctacctggaccgcgtc…
21	Tn22-H2	-	integrase catalytic (helix-turn-helix (HTH) domain-containing protein)	AWY40135.1	1839	2111181..2113019	2112323	atgcaaatcactgaacccaaagttggcgcacaatactctctcgacaatcacattcttgaaatcgtgtccatcaacgatggactcatttcactttgttcactcgcccaccagtaccatcgtttcattgatgtgacaatgtttgccagcatggaacaaaagggcaagcttttgctacaccagcgcgccgccaccgacctcagcctttccgctcaattcgcgtcactctcagccgatgataaacaacgctgtttataccgtcgagcctatgtggacggcagcttgcaggaattgaatgggagtttgccaaaggcacaagcaaagttgctaatcgagcgcatcgccaaaagaatcggcgacagtaaacccccaagtgttagtactgtttggaaatggaagaat…
22	Tn23-A5	FliA	RNA polymerase sigma factor FliA	AWY40660.1	741	2709316..2710056	2709568	tcagcgcgctcgccactctcccaaacgcccccgcaaacgggccgcgcactggctgtgtaactggctgacccgagattcgctgacccccaggacctcaccgatttccttgagattcaactcttcgtcgtagtacagcgccaacaccagtcgctcacgctccggcaaattggcaatcgcatccgccagcgccgcctggaagcgttcatcttccagatcgcgtgacggctcgagatgagcactggcgccatcctcg_tgcagcccttcgtgttcgccgtcctgcaacaggtcgtcgaaactgaataaacggctacccagggtgtcgttcaaaattgcgtagtaatcgtcgaggctcaattggagttcggccgcaacctcgtgatctttagcgtcacggccgg…
23	Tn25-B1	csuE	Spore Coat Protein U domain protein	AWY40024.1	975	1973610..1974584	1973638	tcaaaaccccacatccagcaccacattgt_ccagatacgtccccgccggcggcgtggtctggtcggtgtagatcttcgcgttgtaattgaagatctggctccccgtccccaagccgttccccggattgatctcggcatcggagcttgcccgacgggcactgccgacactgccccagcgggtggttccggcgctcttgaagatgtcgtaggccaggtagttgccgccggagatcatccgtcgccgcccgccgacactgacggcgttctggccgtcgctcaagcccacggtataggcgctgcccttggtgcaggccaggttgatggtctgcccggtcactggcgcgaaggcgctgaccaccggtgcgctgccgaaggcgatgttcggcgcagtgatcgtgc…
24	Tn25-H10	CirA	putative TonB-dependent receptor BfrD precursor	AWY39790.1	2133	1697545..1699677	1697561	atgaaacacgtcccttt_actggccagcctgttcggctgcctgtccgttaacgcctgggctcaagccaccatcgacctcgcgcccatcaccgtcgatggcgagcaagacgccgaacccggcctcaacctcgaccaatcaagcggcatggcctcgcgattgggcctgagcgtgcgggaaaccccggcctcggtggccatcgccaaccgcaacgacatcgagcgccacggtgcgcagaatttccaggacgccgccaacacccttccgggcgtcaacgccagtgcaccgccgggcttcggtggtttcgtctcgtaccggggtttcaccagcagccagatcacccagatgttcaacggcgtcaatgtctccggtggtctcgcccggccagtggatgcgtggat…
25	Tn27-F8	IlvC	ketol-acid reductoisomerase	AWY41204.1	1017	3319751..3320767	3320640	ttagtttttagctttgtcgacgatcttgttggcaccgatccacggcatcatggagcgcagttgctcaccgatgatttcgataccgtgagcggcgttgttacgacgcttggcggtcatcgaaggatagccggtggcaccttcgctgatgaacatcttggcgtattcgccgtcctgaatacgtttcagggcgttgcgcatggcctgacgggattcggcgttgatcacttccggaccggtcacgtactcgccatactcggcgttgttggagatcgagtagttcatgttggcgataccgccttcgtacatgaggtcaacgattagcttcagttcgtgcaggcattcgaagtaagccatttccggcgcgtagccagcttcgaccagggtttcgaaaccggcttt…
26	Tn30-A7	flgG	Flagellar basal-body rod protein	AWY40703.1	786	2758182..2758967	2758267	ttacagattctgcgtaacgaacgagagcatctggtcggcggtggagatcactttggagttcatctcgtaggcgcgctgggtggtga_tcatgttgaccatctcctcaacggtgctgacgttggacgtttccagggtgttctgcagcgtggtaccgaaaccggccaggcccggggtgccgatttccggcgcgccactggcgccggtttccaggaacaggttgccacccacggcctgcaggccggccgggttgatgaagtcggcggtttgcaggttgccgatcacctgggaagccgggttgccggccacggtgatggacacggtgccgtccttgccgacggtgaaggtctgggcatcgttcggaatgacgatcgctggctgcagggcgaagccgctggcgt…
27	Tn31-A7	gltA	Citrate (Si)-synthase	AWY40601.1	1290	2650634..2651923	2651617	atggctgacaaaaaagcgcagttgatcatcgagggcgcagcccccgtcgagctgcccattttaaccggcaccgttggtcccgatgttatcgatgttcggagcctgacggccacgggccgcttcacctttgaccctggtttcatgtcgaccgcctcctgcgagtcgaagattacctatattgatggcgacaacggcatcctgctgcatcgcggctacccgatcgagcagctggctgaaaagtcggactacctggaaacctgctacctgctgctcaacggcgaactgccgaccgcagaacagaaagcccagttcgtcagcaccgtcaagaaccacaccatggttcacgagcaactgaagaccttcttcaacggcttccgccgcgacgctcacccaatggcc…
28	Tn32-D5	-	DUF934 domain-containing protein	AWY39500.1	495	1377358..1377852	1377749	atgcagcgaatcattaagaaccaagaagtcgtcgacgaaacctggcacctgctgcccaaggatttcaacatcgacgagatcagcaactgcgacgacctgatcgtcccgttgcagctgtggcgcgaacacgcccgcatgctccaggcccgcgacggcggcctgggcgtctggctggacgccgatgaagaagccgaagaaatcggtgaagacgccaacaagttccaggtcatcgccttgaacttcccggcgttcaccgacgggcgcaactactccaacgctcgcctgctgcgtgaccgctatggtttcaagggtgaattgcgggcgattggtgatgtgctgcgcgaccagttgttctacatgcaccgctgcggtttcgatgcctttgccattcg_cgccga…
29	Tn34-A12	ltaE-2	Low specificity L-threonine aldolase	AWY41613.1	1041	3783827..3784867	3784666	atgaccgacaagagccaacaattcgccagcgacaactattccggcatttgccctgaagcctgggccgccatggaacaggccaaccatggccaccagcgcgcctacggcgacgacgagtggaccgctcgcgcgtccgacgatttccgcaaactgttcgaaaccgactgcgaagtgtttttcgccttcaacggcaccgccgccaactccctggccctgtcgtcgctgtgccagagttaccacagcgtgatctgctcggaaaccgcccacgtcgaaaccgacgaatgcggtgccccggaattcttctccaacggctccaaactgctgatcgccggcaccgaaaacggcaagttgaccccggactcgatccgcgaaatcgccctcaagcgccaggacatccat…
30	Tn38-F1	puuE	Allantoinase PuuE	AWY40520.1	927	2554731..2555657	2555625	gtgagcgctgactacccacgcgacctgaccggttacggcagtaaccctccgcacccacactggccgggcaacgcccggatcgccctgtccttcgtactcaattatgaagaaggcggcgagcgcaacatcctccacggcgacaaggaatccgaagccttcctctcggaaatggtcgcggcgcaacctctgcaaggcgcgcgcaacatgagcatggaatccctctacgagtatggcagccgcgccggtgtctggcggattctcaagctgttcaaggaattcgacatcccgctgactatcttcgccgtggccatggccgcccagcgtcacccggacgtgatccgcgccatggtcgatgccggccatgagatctgcagccacggctaccgctggatcgactac…
31	Tn39-E4	Dnaj	Chaperone protein DnaJ	AWY42706.1	1125	5022888..5024012	5023051	atggcaaagcgtgactattacgaagtattgggtgttgagcgaggctcaagcgaggcggacctgaaaaaggcttaccgtcgcctggcgatgaagcaccacccggaccgtaatcccgatgacaaggcgtcggaagagaaattcaaggaggccaacgaggcctacga_agtgctgtccgattccagcaagcgtgcggcctacgatcagtacggtcacgctggcgtcgacccaagtatgggtggcggcggtgccggcttcggcggccagaacttctccgacatctttggcgatgtcttcagtgatttcttcggtggcggtcgcggtggttcccgtggaggcgctcagcgcggcagcgatttgcgttacaccctggaactggatctggaagaagcggtgcgcgg…
32	Tn40-A6	-	Acetyl-CoA C-acetyltransferase	AWY42612.1	1278	4904807..4906084	4904807	a_tgactcaactgcgccgcgtcgcgatcatcggtggtaaccggattcctttcgcccgctccaacgggccgttcgccacggccagcaatcaggacatgctcacggcggcgctcgaaggcttgatcgagcgctacaacctgcatggcctgcgcatcggcgaagtggtggcgggggcggtgctcaagcattcgcgggacatgaacctgacccgcgaatgcgtgctcggttcgcggctgtcgccttcgacgcccgcctatgacatccagcaggcctgcggcaccgggctggaagcggcgttgctggtggcgaacaagattgccctggggcagatcgagtgcggcatcgccggtggtgtcgataccacgtccgatgcgccgatcagtgtcagtgaagggctgcg…
33	Tn41-A9	folE_2	GTP cyclohydrolase 1	AWY44444.1	921	4267996..4268916	4268690	ctagacgtttgtcgaggcgaacccagggtcgatttcacggctccagcgactttcagccacggcgtcgtgggcgtggaggctttcggcgtgaacaacccgaatatgaaaaccgttgatgccgggcgagtgtttcatggccaggttaaggcgtcgcgcggcgtcttcgcagaacatcagattctggccgttggccaatgcgaaggcttgttcatcggcgcgtttgacggcggtctgcacggccgttccgagggccgcttcggcgttattgatcagtgcgatgtgcggcaggtcatccagataatcatcgagatgcagcgtcaattgcgcggtgcttcgttgactgtgcggcgtggcgacgatgccttttggagagccaagccacgccaaaacgtcggcctg…
34	Tn41-F7	cysK	Cysteine synthase A	AWY43336.1	975	5716019..5716993	5716010	a_ccccgtcatgagccgtattttcgctgacaacgcccactccatcggcaatacgccgctggtgcagatcaaccgcatcgcaccgcgcggtgtgaccatcctggccaagatcgaagggcgtaacccggggtattcggtcaagtgccggattggcgcgaacatgatctgggacgccgaaagcaccggcaagctcaagcctggcatgaccattgtcgaaccgacttccggtaataccggtattggcctggccttcgtcgcggcggctcggggctacaaattgatgttgaccatgccttcgtccatgagcatcgagcgacgcaaggtgctcaaggcgctgggagcggaactggtgctgaccgagccggccaagggcatgaaaggcgcgatcgagaaggccggt…
35	Tn43-A12	FliR	Flagellar type III secretion system protein FliR	AWY40673.1	786	2726767..2727552	2727151	tcagctcgccctcgccagttcgcgtaaaaactgcagggcctcggtggccagcggttgatactgattgagaatgtccgccagaccgacccacatgatgaacatgccgagcaccagggtcagcgggaagccgatggagaaaatgttcaattgcggcgccgcccgggtcatcacgccaaacgcgatgttgaccaccagcagcgcggtgatcgccggcagcaccagtaccagcgccgcacccagcacccaacccagcttgccggccagctcccagtagtggttggtcatcagcccactgcccaccggcagcgtggtgaagctctcggtgagcacctcgaacaccaccagatggccattcatcgccaggaacatcagggtcaccagcatg_gtgaagaactgcc…
36	Tn44-B4	YaiI	YaiI/YqxD family protein	AWY41853.1	456	4038831..4039286	4039120	tcaggctttgcgggtcagccttgtaagtatccgatccagcgcattggcaaacgcctgcttctcccgctcgccaaacggcgccggcccgccgctcatctgcccctgctcgcgcaagtcggtaaacaggttacgcaccgccagccgatcacccatgttctgcgcatcgaactccttgccccgcgggtccagcgccgcaacgccattctttaccaggcgatcggccagcggcacgtcgctgcagatcaccagttcaccgggcacggcatgctccaccaggtagtcgtcggccg_catccgggccgctcggtaccacgatcagcttcaccagcgccaggcccggcttgttctgcggctgcccggccaccatcaccacttcgaactggcgcttgagggcgaact…
37	Tn44-G12	-	-	-	-	-	-	-
38	Tn46-A9	HipB	helix-turn-helix protein	AWY39143.1	276	934079..934354	934353	tcaggccggctgcgcttcacgctggacgacagccagcaatgcctccagcgtctggtctggctcaaggaccaggaagctttcagcgatcaacgtcaacggatgaatctgcaggacagaggccagctccatcaccttctcgagcgtggggcatttctgcccccgctccagggtgctgagataagttcggctgctcacgtcggaaaaatcttcttgggtcaacttacgctccagccgccgcgcctttaacgccgtcccaaaggcctgtttcagttcca_t
39	Tn46-C6	LolA	DUF1329 domain-containing protein	AWY42836.1	1368	5167965..5169332	5168293	atgcgcaagatgattctgcaatgcggtgtcctggccctcggtctgctggctgccaacgtcatggctgcggtgtcaccggaagaagcgaacaagctgggtaccacgcttacccccttgggcgccgagaaggccggtaacgccgacggctcgattccagcctggaccggcggcattccgaaaaacgccggagcggtggacagcaagggcttcctggccgacccgttcgccaatgaaaaaccgctgttcatcatcacggcggcgacggtggacaagtacaaggacaagctctccgacgggcagatcgcgatgttcaaacgctacccggaaac_ctacaaaatcccggtctatccgacccaccgaaccgcagccctgccaccggaaatctacgagtcggccaa…
40	Tn48-G11	Lon	endopeptidase La	AWY40157.1	2397	2140623..2143019	2142405	ctaatgcgtgctaattctttccttggaatcggactcgcgtttttcatccttcgcgacaatctccggagccacatccggcaagggctccggcgcgtattgcagcgcaatttgcaggacctcgtcaatccatttaaccggtttaatctggagatcctgcttgatattgtcaggaatttccttcagatcgcgaacattctcttcgggaatgatcacagtcttgattccaccgcgatgagcagcgagcagtttttccttcaagccaccaattgccaatacttgaccacgcagagtgatttcacccgtcatggctacatccgcacgcactggaataccggtcaatgccgagaccagtgccgtgcacatgcctacacccgcgctaggaccgtctttcggcgttgc…
41	Tn50-A7	panB	3-methyl-2-oxobutanoate hydroxymethyltransferase	AWY41224.1	801	3342222..3343022	3342735	atgccagccatcaccctgaccacgctccagagcctcaagcagaaaggtgaaaagatcaccatgctgacctgctatgacgcgaccttcgcccacgcctgcaaccaggctggcgtcgaagtgctgctggtgggcgactccctcggcatggttctgcaaggccacgacagcaccctgccagtcaccaccgccgaaatggcctaccacgtggcggcggtcaagcgcggtaacaccgatgcactgatccttgccgacctgccgttcatggcctatgccaccaccgaacaagccatggccaacagtgccctgttgatgcaggccggtgcccacatggtcaagattgaaggcgcactgtggctggccgattcgattcgcctgctggccgagcgcggtatcccggtg…
42	Tn50-G7	-	-	-	-	-	-	-
43	Tn54-F11	argH	Argininosuccinate lyase 1	AWY41871.1	1395	4057640..4059034	4058153	atgagcactgacaagaccaatcagtcctggggcggccgcttcagtgaacccgtcgacgccttcgtcgcccgcttcaccgcctccgtcaccttcgaccagcgcctgtatcgccacgacatcatgggttcgatagcccacgccaccatgctggccaaggtcggcgtgctgaccgatgccgagcgcgacagcatcatcgacggcctgaagaccatccagggtgaaatcgaggccggccagttcgactggcgcatcgacctggaagacgtgcacatgaacatcgaggcgcgtctgaccgaccgcatcggcgtcaccggtaaaaaactgcacaccggtcgcagccgtaacgaccaggtcgccaccgacatccgcctgtggctgcgtgacgagatcgacctgatc…
44	Tn55-F5	-	-	-	-	-	-	-
45	Tn55-H2	betA_4	choline dehydrogenase	AWY41645.1	1701	3819572..3821272	3819571	a_atgtcccaagaattcgactacatcatcatcggtgccggctcggccggtaacaccctggcgacccgtctgaccgaagacgccggcgtcaccgtcctgctgctcgaagccggtggcccggactaccgcatggacttccgcacgcagatgccggccgccctggcgttcccgctgcaaggccgtcgctacaactgggcctacgaaaccgatccggagccgcacatggacgggcgccgcatggaatgcggtcgcggaaagggcctgggtggttcctcgctgatcaacggcatgtgctacatccgtggcaacgcgatggactacgacggctgggcgaaactgccgggcctggaagactggacctacctcgactgcctgccgtatttccgcaaggcggaaaccc…
46	Tn58-H2	-	-	-	-	-	-	-
47	Tn59-H7	-	Intergenic region (no promoter in the region)	-	-	-	6120669	-
48	Tn60-B11	YecC	L-cystine ABC transporter ATP-binding protein YecC	AWY42210.1	756	4436869..4437624	4437613	tcaaaggtgcgagttgttcaggaacttgctgaggaactgcttcgtacgttcttctttcggattggcaaacaaagccttggcttcgccttgctcgacgatcacacccttatcgaaaaacaccacacggttggccacatcgcgagcgaaggccatttcgtgggtcacgatgaccatggtgcgattttcctgggccaggccgcggatggtcgccagcacttcgcccaccagttcagggtccagtgccgaggtcggttcgtcgaacaggatcacttccggttccatcgccagcgcgcgggcaatcgccacgcgttgttgctgaccgcccgagagacggcgcgggtaagcgtcttccttgcccgccaggccgaccttggccaacagctttttcgccagggcaat…
49	Tn61-A7	ctaD	cytochrome c oxidase subunit I	AWY41962.1	1587	4148141..4149727	4148308	atgagcgccgtcatcgatgaccatggtcatgccgaccacgcccacggccccgccaaaggcctgatgcgctgggtactgaccaccaaccacaaggacatcggcacgctgtacctgtggtttgcgttctgcatgttcctgctcggcggctcgttcgcgatggtgattcgc_gccgaactgttccagccaggcctgcaaatcgtccagccggaattcttcaaccagatgaccaccatgcacggcctggtgatggtcttcggtgccgtgatgccggccttcgtcggcctggccaactggatggtgccgctgatgatcggcgcgccggacatggccctgccgcgcatgaacaacttcagcttctggctgttgcccgctgcgtttgggctgttggtgtcgacgct…
50	Tn63-C2	-	Intergenic region (no promoter in the region)	-	-	-	3058921	-
51	Tn63-H1	IlvC	ketol-acid reductoisomerase	AWY41204.1	1017	3319751..3320767	3320387	ttagtttttagctttgtcgacgatcttgttggcaccgatccacggcatcatggagcgcagttgctcaccgatgatttcgataccgtgagcggcgttgttacgacgcttggcggtcatcgaaggatagccggtggcaccttcgctgatgaacatcttggcgtattcgccgtcctgaatacgtttcagggcgttgcgcatggcctgacgggattcggcgttgatcacttccggaccggtcacgtactcgccatactcggcgttgttggagatcgagtagttcatgttggcgataccgccttcgtacatgaggtcaacgattagcttcagttcgtgcaggcattcgaagtaagccatttccggcgcgtagccagcttcgaccagggtttcgaaaccggcttt…
52	Tn64-B7	-	-	-	-	-	-	-
53	Tn66-C6	TctB	tripartite tricarboxylate transporter TctB family protein	AWY43286.1	1515	5668277..5669791	5669717	tcagacatcggcaatagcgcgccgcgcaaccgaacgtttgcgccagattcgcagcaatggcaccagcagcatgatcacggtcagtacccagacaccgaaggtgatcgggctcgaccagaggatctccagcgcaccgttggaaatcgacagcgcacgacgcaggttctgctccatcagaccgccgaggatgaaccccagcagcaccggcgacagcgggaaatccagcttgcgcaggatgtagccgaagatgccgatgccaaccatcaggaacaggtcgaaggtggtggcgtgcaccgcgtagacgccgatcccggtgatgatcgcgatcaccggcaccagtgcccagttcggcacggcgaggatgcgggtgaagatgcggatcatcgggatgttgaggat…
